# Supplementary material for: From Gene to Pathways: Understanding Novel Vps51 Variant and Its Cellular Consequences
Source: Int J Mol Sci. 2025 Jun 14;26(12):5709. doi: 10.3390/ijms26125709 (PMC12193522; doi:10.3390/ijms26125709)
Supplement: Supplementary file 1 [file ijms-26-05709-s001.zip]

Archive with 1 entries (1 files):
- ijms-3675676-supplementary.pdf
